# Supplementary material for: Evaluating the Impact of Scanning Factors on Ultrasound Imaging for Predicting Semen Quality in Boars
Source: Animals (Basel). 2026 Apr 8;16(8):1131. doi: 10.3390/ani16081131 (PMC13113066; doi:10.3390/ani16081131)
Supplement: Supplementary file 1 [file animals-16-01131-s001.zip]

Archive with 1 entries (1 files):
- animals-4161044-supplementary.pdf
